# Supplementary material for: Flexible Substrate-Compatible and Efficiency-Improved Quantum-Dot Light-Emitting Diodes with Reduced Annealing Temperature of NiOx Hole-Injecting Layer
Source: Molecules. 2024 Jun 13;29(12):2828. doi: 10.3390/molecules29122828 (PMC11206919; doi:10.3390/molecules29122828)
Supplement: Supplementary file 1 [file molecules-29-02828-s001.zip]

Archive with 1 entries (1 files):
- molecules-3016403-supplementary.pdf
